# Supplementary material for: Can Surgical Resection of Metastatic Lesions Be Beneficial to Pancreatic Ductal Adenocarcinoma Patients with Isolated Lung Metastasis?
Source: Cancers (Basel). 2022 Apr 20;14(9):2067. doi: 10.3390/cancers14092067 (PMC9099489; doi:10.3390/cancers14092067)
Supplement: Supplementary file 1 [file cancers-14-02067-s001.zip]

Archive with 1 entries (1 files):
- cancers-1659974-supplementary.pdf
